# Supplementary material for: Research on the Mechanical Properties and Microstructural Evolution of Al-Si Alloy for Automotive Rear Floors Based on Simulation-Assisted Casting
Source: Materials (Basel). 2025 May 6;18(9):2143. doi: 10.3390/ma18092143 (PMC12072987; doi:10.3390/ma18092143)
Supplement: Supplementary file 1 [file materials-18-02143-s001.zip]

Archive with 4 entries (4 files):
- Figure S1:The temperature-dependent curves of thermodynamic and dynamic viscosity for the alloy material.tif
- Video S1:Simulation of the filling process.mp4
- Video S2:Simulation of the filling sequence.mp4
- Video S3:Simulation of the cooling rate.mp4
